# Supplementary material for: One-year follow-up of changes in refraction and aberrations induced by corneal incision
Source: PLoS One. 2019 Nov 18;14(11):e0224823. doi: 10.1371/journal.pone.0224823 (PMC6860439; doi:10.1371/journal.pone.0224823)
Supplement: S1 Table — Fifth order coefficients were negligible. (XLSX) [file pone.0224823.s001.xlsx]

## Sheet: Hoja1
ZERNIKE COEFFICIENTS (3-mm pupil diameter)	PATIENTS
	S1							S2							S3							S4							S5							S6							S7
	PREOP	2 W	1 M	2 M	3 M	6 M	1 Y	PREOP	2 W	1 M	2 M	3 M	6 M	1 Y	PREOP	2 W	1 M	2 M	3 M	6 M	1 Y	PREOP	2 W	1 M	2 M	3 M	6 M	1 Y	PREOP	2 W	1 M	2 M	3 M	6 M	1 Y	PREOP	2 W	1 M	2 M	3 M	6 M	1 Y	PREOP	2 W	1 M	2 M	3 M	6 M	1 Y
z3	-0.108075	0.163	0.2562	0.1018	0.057575	0.0103667	0.008775	0.002075	0.25385	0.238525	0.19115	0.184275	0.17945	0.166325	0.03355	0.0214333	0.02258	0.015475	0.072875	0.0665	0.014125	0.21345	0.1217	0.17405	0.212825	0.171325	0.0819429	0.17415	0.09505	0.16585	0.2779	0.199567	0.142867	0.162625	0.142775	-0.078525	0.1141	0.0926333	0.07096	0.0208667	0.023175	0.066025	0.245	0.0581	0.144525	0.132667	0.12155	0.09975	0.0855571
z4	-0.008	-0.0385333	-0.1332	-0.14525	-0.062225	-0.0995	-0.078125	0.073575	-0.01805	0.069225	0.004675	-0.0094	0.03825	0.014125	-0.13355	0.0136333	0.056	0.094875	-0.011825	0.07055	0.0463625	-0.016325	-0.028625	-0.007925	-0.051075	-0.05635	0.0106714	0.03255	0.044525	-0.030125	-0.004225	-0.00883333	0.0156	0.018575	0.0182	-0.073875	-0.035225	-0.0423667	-0.0442	-0.0198	-0.05525	-0.1298	0.00806667	-0.0231	-0.010775	-0.0844	-0.000275	-0.00575	-0.0864714
z5	-0.1295	-0.240533	-0.418025	-0.20715	-0.109725	-0.0589333	-0.10265	-0.010875	-0.173775	-0.175175	-0.065925	-0.0419	-0.158175	-0.197375	-0.169275	-0.00913333	0.04102	0.10215	0.11785	0.133175	0.113175	-0.391275	-0.56215	-0.58895	-0.476875	-0.412275	-0.462286	-0.58075	-0.19625	-0.33445	-0.288575	-0.262333	-0.3245	-0.2525	-0.241125	-0.0418	-0.045025	-0.0433667	-0.0975	-0.0423333	-0.023775	-0.011675	-0.180067	-0.320675	-0.3067	-0.2456	-0.25285	-0.248575	-0.231743
z6	-0.074425	-0.148633	-0.181675	-0.128975	-0.093375	-0.0577667	-0.058475	-0.01215	-0.122175	-0.0948	-0.063775	-0.0696	-0.069375	-0.086725	-0.036175	-0.0363667	-0.06794	-0.08355	-0.05175	-0.049425	-0.037925	0.005575	-0.0853	-0.083025	-0.100075	-0.069625	-0.0623286	-0.046875	-0.024175	-0.0765	-0.085775	-0.0762667	-0.076	-0.06295	-0.058325	0.016775	-0.038025	-0.0512	-0.03422	-0.0276	-0.0141	-0.02305	-0.0592	-0.091925	-0.05875	-0.0471333	-0.06075	-0.052425	-0.0497714
z7	0.0862	0.0473333	0.014625	0.009725	0.0278	0.0367333	0.0449	-0.0528	-0.010975	-0.0252	-0.041875	-0.02145	-0.036225	-0.0065	0.0043	-0.0255333	-0.0221	-0.01165	-0.022975	-0.0022	-0.01345	-0.0034	-0.018375	0.003175	0.003075	0.001525	0.0108429	-0.000425	-0.00375	0.004375	-0.013325	-0.00856667	0.000566667	-0.003125	-0.00875	-0.06725	-0.033825	-0.0599333	-0.05564	-0.0501333	-0.06065	-0.0603625	0.00173333	0.015325	-0.01315	-0.0074	0.008575	-0.01545	-0.0133571
z8	-0.030625	0.0202333	-0.018725	0.005075	-0.001925	-0.00803333	-0.015875	-0.0173	-0.0679	-0.065675	-0.0638	-0.06625	-0.0523	-0.06105	0.033075	-0.004	-0.01922	-0.021075	-0.007725	-0.02715	-0.0250125	0.048125	0.04055	0.0344	0.03845	0.04245	0.0418143	0.0509	-0.02295	-0.0158	-0.0321	-0.0223667	-0.0285333	-0.02575	-0.031275	0.01435	0.02265	0.0499	0.02078	0.0227667	0.019325	0.0306375	0.0388333	0.0467	0.0476	0.0455667	0.04195	0.03995	0.0350571
z9	-0.003375	-0.00566667	0.005325	0.032825	-0.0008	-0.0009	0.014075	0.036725	-0.036875	-0.027675	-0.015175	-0.003625	-0.0167	0.00315	-0.0202	0.0520333	0.04446	0.04635	0.03425	0.047425	0.0475	0.0301	-0.0098	-0.038475	-0.018275	-0.013175	-0.00488571	0.0008	-0.0024	0.0146	-0.012775	0.00536667	0.0313	0.011175	0.0217	0.01135	-0.021625	-0.0083	-0.03454	-0.0338667	-0.02265	-0.0253	-0.0046	-0.0316	-0.046925	-0.0513333	-0.042775	-0.0323	-0.0278714
z10	0.00025	0.0223	0.0245	0.020425	0.00935	0.0051	0.0059	0.0034	-0.00135	-0.00335	0.002075	0.0011	0.00085	0.0011	-0.000225	0.0224667	0.01772	0.0194	0.01055	0.00745	0.0078375	-0.0014	-0.0229	-0.02535	-0.02425	-0.018175	-0.0123286	-0.015475	-0.000375	0.003625	-0.000125	0.0036	0.00513333	0.003975	0.00265	0.00265	0.000825	0.0015	-0.0066	-0.00323333	-0.00325	-0.00375	0.0029	-0.001025	-0.005475	-0.0110333	-0.00635	-0.0056	-0.00698571
z11	-0.001125	-0.00416667	0.00035	0.003325	0.00145	-0.000133333	-0.00165	0.002875	0.000725	0.002325	-0.0004	-0.00265	0.001125	0.00145	0.007075	0.00186667	0.00296	0.00025	-0.0051	-0.004725	-0.0026	0.0043	-0.003625	0.0001	0.0026	0.00495	0.007	0.0025	0.00125	0.0001	0.001	0.00183333	0.00256667	0.0027	0.00295	0.00485	0.008025	0.00533333	0.00698	0.0071	0.00185	-0.00035	-0.000266667	0.001975	0.00025	0.00503333	0.0021	0.0021	0.00311429
z12	0.027475	0.0268667	0.0304	0.026825	0.028425	0.0302	0.02705	0.001775	0.010675	0.004575	0.005775	0.008775	0.00665	0.0084	0.018625	0.0225	0.0212	0.022425	0.0241	0.02235	0.0214125	0.022075	0.013775	0.024375	0.031175	0.0298	0.0225	0.025825	0.02375	0.01975	0.025825	0.0303333	0.0303333	0.026675	0.0285	0.032325	0.027425	0.0264667	0.02592	0.0296	0.02455	0.0240625	0.0142	0.0148	0.01645	0.022	0.02	0.01575	0.0159571
z13	-0.00565	-0.0108667	0.00585	0.002	0.000575	-0.000533333	0.0031	0.002375	0.008875	0.014175	0.010525	0.0062	0.012425	0.013275	-0.000225	0.00393333	-0.00314	-0.005875	-0.001425	-0.00325	-0.00045	0.0052	0.012025	0.00755	-0.000875	0.000375	0.00457143	0.01	0.0014	0.003675	0.00265	-0.00126667	0.000333333	0.000375	-0.000775	-0.0096	-0.002875	-0.00386667	0.00156	-0.00226667	0.001125	0.0011625	0.0064	0.008125	0.0065	0.00376667	0.0041	0.007425	0.00821429
z14	-0.0095	0.0192667	0.019025	0.0117	0.006125	0.00216667	-0.001425	-0.004875	0.02995	0.01955	0.018875	0.018175	0.0166	0.009175	-0.001925	-0.0107667	-0.00026	0.00165	-0.003225	-0.002475	-0.0017625	-0.010625	0.000575	-0.00415	-0.0021	0.0002	-0.000571429	-0.003975	-0.0037	0.000975	0.0079	0.00656667	0.0031	-0.001275	0.00025	-0.00265	0.013825	0.0116333	0.01722	0.0207	0.0153	0.0163625	-0.00213333	-0.0037	-0.0052	-0.000966667	-0.001075	-0.002725	-0.0031
[truncated: 140 more columns]
